# Supplementary material for: Anthropogenic Impacts on Bark and Ambrosia Beetle Assemblages in Tropical Montane Forest in Northern Borneo
Source: Insects. 2025 Jan 26;16(2):121. doi: 10.3390/insects16020121 (PMC11855381; doi:10.3390/insects16020121)
Supplement: Supplementary file 1 [file insects-16-00121-s001.zip]

Archive with 3 entries (3 files):
- Revised_Supplementary Figures_S1 and S2.pptx
- Revised_Supplementary Figure_S1.pdf
- Revised_Supplementary Figure_S2.pdf
